# Supplementary material for: Multifunctional Nanoparticles with Superparamagnetic Mn(II) Ferrite and Luminescent Gold Nanoclusters for Multimodal Imaging
Source: Polymers (Basel). 2023 Nov 13;15(22):4392. doi: 10.3390/polym15224392 (PMC10674285; doi:10.3390/polym15224392)
Supplement: Supplementary file 1 [file polymers-15-04392-s001.zip]

Archive with 1 entries (1 files):
- polymers-2665211-supplementary.pdf
